# Supplementary material for: Eotaria citrica, sp. nov., a new stem otariid from the “Topanga” formation of Southern California
Source: PeerJ. 2017 Feb 23;5:e3022. doi: 10.7717/peerj.3022 (PMC5326546; doi:10.7717/peerj.3022)
Supplement: Supplemental Information 1 [file peerj-05-3022-s001.nex]

#NEXUS
[written Thu Jan 19 03:46:38 PST 2017 by Mesquite  version 3.04 (build 725) at Callistosiren.local/192.168.0.2]

BEGIN TAXA;
	TITLE Taxa;
	DIMENSIONS NTAX=24;
	TAXLABELS
		Enaliarctos_emlongi Pteronarctos_goedertae Proneotherium_repenningi Neotherium_mirum Imagotaria_downsi Odobenus_rosmarus Allodesmus_kernensis Desmatophoca_oregonensis Eotaria_crypta Eotaria_citrica_sp._nov. Pithanotaria_starri Thalassoleon_mexicanus Thalassoleon_macnallyae Thalassoleon_inouei Proterozetes_ulysses Callorhinus_gilmorei Callorhinus_ursinus Zalophus_californianus Eumetopias_jubatus Otaria_byronia Arctocephalus_australis Monachus_monachus Erignathus_barbatus Pelagiarctos_spp 
	;

END;


BEGIN CHARACTERS;
	TITLE  Character_Matrix;
	DIMENSIONS  NCHAR=115;
	FORMAT DATATYPE = STANDARD GAP = - MISSING = ? SYMBOLS = "  0 1 2 3 4 5";
	CHARSTATELABELS 
		1 'Cranium: dorsoventral height' /  '< 32% CBL' '> 32% or polymorphic for this trait', 2 'Cranium: dorsal margin of skull at interorbital region' /  Flat Slightly_to_strongly_convex, 3 'Cranium: widest portion of rostrum' /  Posterior_to_canines 'At canines, or rostrum same width throughout', 4 'Cranium: facial angle' /  Less_than_or_equal_to_65_degrees Polymorphic Greater_than_65_degrees, 5 'Cranium: pseudosylvian sulcus on braincase' /  present_as_transverse_furrow_on_lateral_side_of_braincase absent, 6 'Premaxilla: prenarial process' /  'Large, forming a half-circle in dorsal view, and giving a tapered appearance to the snout' Polymorphic 'Reduced to a low ridge in dorsal view, enhances overall bluntness of snout' Prenarial_process_absent_or_indistinct, 7 'Premaxilla: depth of fossa between canine and incisor in dorsal or ventral view' /  Shallow_or_absent Polymorphic Deep, 8 'Premaxilla: fossa dorsal to canine' /  absent present, 9 'Premaxilla: contact with nasals' /  Contact_limited_to_the_lateral_margins_of_the_anterior_half_of_nasals 'Contact between the premaxilla and nasal extends to midway along the lateral margins of the nasal, or greater' Contact_limited_to_anterior_terminus_of_nasals_with_limited_or_no_contact_along_the_lateral_margins, 10 'Premaxilla: lateral view' /  Gradual_slope_from_nasal_region_to_prenarial_region Strongly_concave Premaxilla_mostly_excluded_from_lateral_view, 11 'Maxilla: fossa muscularis' /  Present Absent, 12 'Maxilla: nasolabialis fossa' /  Present_and_well_developed Absent_or_poorly_developed, 13 'Maxilla:  surface of posterodorsal portion' /  Flat Inflated Inflated_due_to_development_of_canines, 14 'Maxillo-palatine suture: anterior edge' /  Straight_or_M_shaped Polymorphic Rounded, 15 'Maxilla: diastema between upper P4 and M1' /  Absent Present Present_and_greatly_elongated, 16 'Maxilla: diastema between upper M1 and M2' /  Absent Polymorphic Present, 17 'Maxilla: size of diastema between M1 and M2' /  Slight_diastema Polymorphic Large_diastema, 18 'Maxilla: visibility of infraorbital foramen in lateral view' /  Visible_ Not_visible_, 19 'Maxilla: embrasure pit between P4 and M1' /  Deep Shallow_or_absent, 20 'Maxilla: palatine process' /  Terminates_at_last_molar Extends_to_past_anterior_margin_of_temporal_fossa Extends_to_approximate_level_of_postorbital_process_of_zygomatic Extends_past_the_level_of_the_postorbital_process_of_zygomatic, 21 'Rostrum: nasal-frontal suture' /  Tranverse 'V-shaped' 'W- shaped', 22 'Nasals: anterior flaring' /  'Lateral margins parallel and largely straight, with minor anterior flaring' 'Lateral margins concave, with extreme flaring of the anterior portion of the nasals' 'Nasals V-shaped, steadily widen anteriorly', 23 'Nasals: extension of nasals into maxilla' /  nasals_extend_to_anterior_margin_of_maxilla nasals_penetrate_far_posteriorly_between_frontals nasals_extend_posterior_to_anterior_margin_of_maxilla, 24 'Palate: surface' /  Flat_to_slightly_concave Polymorphic Deeply_concave, 25 'Palate: length' /  'Long (53-60% CBL)' Polymorphic 'Short (45-52% CBL)' 'Extremely Short (< 45% CBL)' 'Extremely Long (> 60% CBL)', 26 'Palatine: shape of posterior edge' /  Arched_or_triangular Polymorphic Straight, 27 'Pterygoid: hamular process shape' /  rounded_with_convex_lateral_margin flat_with_concave_lateral_margin, 28 'Pterygoid: hamular process' /  Minor_dorsoventral_development 'Enlarged, with extensive dorsoventral development' Absent, 29 'Pterygoid : pterygoid strut' /  transversely_thin transversely_thickened, 30 'Orbit: anterior margin' /  Indistinct_ridge_connecting_antorbital_process_with_zygomatic_arch Low_ridge_connecting_antorbital_process_with_zygomatic_arch Ridge_developed_into_prominent_anterior_plate, 31 'Orbit: antorbital process' /  Indistinct_but_present Small_Ridge Well_developed, 32 'Orbit: construction of Antorbital Process' /  From_frontal_only From_frontal_and_maxilla From_maxilla_only, 33 'Orbit: breadth of skull across antorbitals' /  Less_than_or_equal_to_breadth_of_rostrum Greater_than_breadth_of_rostrum, 34 'Rostrum: frontal-maxilla suture' /  'V-shaped' 'Straight, tranverse' 'Divergent, often with expansion of the frontal into maxilla as a lobe', 35 'Frontal: constriction between braincase and orbital region in dorsal view' /  Narrowest_constriction_between_braincase_and_supraorbital_processes Narrowest_constriction_adjacent_to_anterior_margin_of_braincase Narrowest_constriction_between_orbits_and_anterior_to_supraorbital_process, 36 'Frontal: shape of intertemporal margin' /  Concave Straight, 37 'Frontal: supraorbital process shape' /  Supraorbital_ridge Completely_absent 'Large; lateral margins expanded, giving SOP a more rectangular shape' Polymorphic Large_and_triangular, 38 'Frontal: angle between SOP and anterior orbital margin' /  Greater_than_60 Polymorphic Less_than_or_equal_to_60, 39 'Frontal: anterior root of sagittal crest' /  'Crest emerges from region of the SOP, either from one point or slightly bifid' 'Anterior emergence of crest bifid, and preceded by prominent divergent crests that originate on the posterior portion of the SOP', 40 'Lacrimal: fusion' /  Distinct Fuses_early_in_ontogeny_to_maxilla_and_frontal, 41 'Orbital vacuities: position' /  Absent Present_and_anteriorly_positioned Present_and_posteriorly_positioned, 42 'Orbital vacuities: Extent of bone reduction' /  'Minor, small foramen or fissure' 'Major, large foramen or greatly widened suture', 43 'Zygomatic arch: ventral view' /  Laterally_bowed Unbowed_or_slightly_medially_bowed, 44 'Zygomatic arch: jugal-squamosal articulation' /  jugal_and_zygomatic_splintlike mortised, 45 'Squamosal: zygomatic process' /  zygomatic_process_tapers_at_distal_end zygomatic_dorsoventrally_thickens_anteriorly, 46 'Squamosal: mastoid and postglenoid process contact' /  Separated Polymorphic Closely_appressed, 47 'Squamosal and Occipital: relationship of mastoid process with paroccipital process' /  Close_to_paroccipital_process_connected_via_low_discontinous_ridge Close_to_paroccipital_process_connected_via_high_discontinous_ridge paroccipital_process_distant_but_connected_by_low_ridge 'paroccipital separate, but close to mastoid', 48 'Basioccipital: shape' /  Trapezoidal Rectangular, 49 'Basicranium: carotid canal' /  'Broad, with no overlap by tympanic' Polymorphic 'Tympanic bulla overlaps or partially overlaps the canal, excluding much of it from view on the ventral surface' enclosed_by_tympanic_bulla, 50 'Tympanic bulla: relationship with basioccipital' /  abuts_basioccipital underlaps_basioccipital, 51 'Tympanic bulla: posterior projection' /  Absent_or_indistinct Short Long_and_well_developed, 52 'Tympanic bulla:  angle between posterior and lateral margins' /  Greater_than_90 Approximately_90, 53 'Tympanic bullae: ventral surface' /  'Bulbous, ventral apex visible in lateral view below mastoid process' 'Bulbous, not visible in lateral view' 'flat or concave, not visible in lateral view' extremely_bulbous_and_pachyosteosclerotic, 54 'Tympanic bulla: medial edge' /  transversely_rounded 'flattened into blade-like crest', 55 'Tympanic bulla: complex ornamentation' /  Absent_from_ventral_surface Present_on_ventral_surface, 56 'Basicranium: Internal Auditory Meatus' /  present_and_canals_for_vestibulocochlear_and_facial_nerves_closely_adjacent present_and_canals_for_vestibulocochlear_and_facial_nerves_incipiently_separated absent_and_canals_for_vestibulocochlear_and_facial_nerves_completely_separated, 57 'Basicranium: pit for tensor tympani in petrosal' /  Present Absent, 58 'Parietal: anterolateral corner of braincase' /  Forms_a_right_angle Smoothly_merges_with_orbital_region, 59 'Parietal: lateral protuberances' /  Absent Polymorphic Present, 60 'Occipital: exposure in dorsal view' /  Visible_as_a_triangular_wedge_between_nuchal_crests Polymorphic Not_visible_or_only_present_as_a_very_small_triangular_wedge_in_dorsal_view Visible_as_a_rounded_crescent, 61 'Braincase: sagittal crest' /  Present Absent Polymorphic Separate_temporal_ridges_present, 62 'Braincase: shape of sagittal crest' /  Low_ridge Convex 'Low, increases in height posteriorly', 63 'Braincase: position of sagittal crest' /  'Largely confined to braincase, extends anteriorly to intertemporal region' Emergence_of_sagittal_crest_extends_anteriorly_to_level_of_supraorbital_shelves, 64 'Braincase: shape of nuchal crest in lateral view' /  Project_from_dorsal_surface_of_the_back_of_the_sagittal_crest_anteroventrally_over_the_top_of_the_mastoid_to_the_EAM 'Curved: traces the posterior margin of the skull onto the mastoid process' Nuchal_crests_absent_or_indistinct, 65 'Mandible: shape of ventral margin' /  Straight Polymorphic Sinuous, 66 'Mandible: genial tuberosity' /  Absent_or_weakly_developed Large_genial_tuberosity, 67 'Mandible: development of digastric insertion' /  'Absent or indistinct, rounded ventral cross section' 'anteroposteriorly short, sharp crest' posteroventrally_expanded_as_elongate_flange, 68 'Mandible: angular process shape' /  Narrow Broad Reduced_to_low_triangular_ridge_or_bump Absent_or_indistinct, 69 'Mandible: medial shelf of angular process' /  Does_not_form_medial_shelf Forms_small_medial_shelf, 70 'Mandible: base of coronoid' /  'Narrow (Less than 42% of dentary length)' Polymorphic 'Broad (Greater than or equal to 42% of dentary length)', 71 'Mandible: dorsoventrally deepest part of mandible' /  Near_lower_molars 'at anterior end of mandible, at level of genial tuberosity' polymorphic 'posterior to toothrow, at digastric insertion', 72 'Mandible, position of genial tuberosity (or symphysis)' /  at_level_of_p2_or_anterior polymorphic posterior_to_p2, 73 'Mandible: length of masseteric fossa' /  'Long ( > 28% LM)' 'Short (< 28% LM)', 74 'Dentition: postcanine crown shape' /  transversely_narrow_and_anteroposteriorly_longer_than_high transversely_narrow_and_equidimensional_or_anteroposteriorly_shorter_than_high bulbous_and_anteroposteriorly_longer_than_high bulbous_and_equidimensional_or_anteroposteriorly_shorter_than_high, 75 'Dentition: extension of upper toothrow' /  Extends_to_level_of_the_maxillary_base_of_the_zygomatic_arch Extends_to_level_of_anterior_portion_of_temporal_fossa Extends_to_or_past_level_of_middle_of_temporal_fossa Well_anterior_to_the_level_of_the_maxillary_base_of_the_zygomatic_arch, 76 'Upper dentition: orientation of P4 and M1 in ventral view' /  'long axes of P4 and M1 divergent, form angle' long_axes_of_P4_and_M1_parallel, 77 'Upper dentition: heterodonty' /  'P4 largest, P1-3 and M1-2 similar in size' 'P1-M1 similar in size' 'M1-2 smaller relative to P2-4' 'P2 and P3 larger than P1 and P4-M1', 78 'Upper I3: morphology' /  'small, incisiform, less than 150% diameter of I2' 'large, caniniform, and greater than 150% diameter of I2', 79 'Upper I3: cross section' /  circular oval, 80 'Upper I3: cingulum' /  cingulum_reduced_or_absent small_lingual_cusp_on_cingulum, 81 'Upper dentition: postcanine tooth row' /  Laterally_concave Straight_and_parallel Laterally_convex Postcanine_tooth_row_kinked_at_approximately_PC3 straight_and_posteriorly_divergent, 82 'Postcanines: labial cingulum' /  Absent Polymorphic Present, 83 'Upper postcanines: rooting' /  'P2-3 and M1 double rooted, P4 triple rooted' 'P2-3 double rooted, P4-M1 triple rooted' 'P2-M1 double rooted' 'P2-P3 single rooted, P4-M1 double rooted' 'P2-M1 single rooted' 'P2-M1 single rooted', 84 'Upper P3-P4: crowns' /  Three_cusps 'Two cusps, paracone emphasized' One_cusp Peglike_crown 'Three cusps, paracone emphasized', 85 'Upper P2-3: posterolingual shelf' /  absent present, 86 'Upper P4: protocone shelf' /  Present Absent, 87 Upper_M1 /  Present Absent, 88 Upper_M2 /  Present Polymorphic Absent, 89 'Upper M2: rooting' /  double single, 90 Lower_tooth_row_length /  'Long (> 40% of length of mandible)' Polymorphic 'Short (< 40% of length of mandible', 91 'Lower dentition: heterodonty' /  'm1 anteroposteriorly longer than p1-2' 'm1 similar in anteroposterior length to p1-2', 92 'Lower postcanines (p2-m1): rooting' /  Double Polymorphic Single, 93 'Lower postcanines: paraconid and hypoconid' /  'paraconid and hypoconid well developed, paraconid trenchant' paraconid_and_hypoconid_well_developed_and_conical 'paraconid present and conical, hypoconid absent' 'paraconid large and positioned apically, hypoconid reduced or absent' 'paraconid absent, hypoconid present and conical' paraconid_and_hypoconid_reduced_or_absent, 94 'Lower postcanines: protoconid and metaconid' /  'present, positioned apically close to protoconid' 'present, positioned evenly between protoconid and hypoconid' 'reduced or absent, posterior margin of protoconid is straight or convex' 'reduced or absent, protoconid is lanceolate with concave posterior margin', 95 'Lower P1: crown size' /  'Smaller than crowns of p2-4' 'Similar in size to p2-4', 96 'Lower P1: root width' /  'Root or alveolus is same diameter as p2-4' 'Root or alveolus smaller in diameter than p2-4', 97 'Lower M1-2: trigonid and talonid' /  Present Absent_or_Reduced, 98 Lower_M2 /  Present Polymorphic Absent, 99 'Lower postcanines, lingual cingulum in taxa with double rooted teeth' /  dorsally_arched polymorphic straight, 100 'Vertebrae: neural foramen' /  Proportionally_same_size_as_in_terrestrial_carnivores Enlarged, 101 'Cervical vertebrae: size' /  'Larger than thoracic and lumbar, spinal canal less than one-half diameter of centrum' 'Smaller than thoracic and lumbar, with spinal canal nearly as large as centrum', 102 'Lumbar vertebrae: transverse processes' /  Long Short, 103 'Scapula: secondary spine' /  Absent Present, 104 'Humerus: supinator ridge' /  Well_developed Absent_or_poorly_developed, 105 'Radius: position of pronator teres process' /  Positioned_on_the_distal_60%_of_the_radius Positioned_on_the_proximal_40%_of_the_radius, 106 'Femur: fovea for teres femoris ligament' /  'Present and well-developed' Strongly_reduced_or_absent, 107 'Tibia and fibula: fusion' /  Unfused Polymorphic Fused_proximally, 108 'Calcaneum: median process on calcaneal tuber' /  absent present, 109 'Calcaneum: secondary shelf of sustentaculum' /  Absent_or_developed_as_a_thin_groove Developed_as_narrow_shelf Developed_as_wide_shelf, 110 'Metacarpal 1: pit or rugosity' /  absent pit_or_rugosity_present, 111 'Baculum: apex' /  Transversely_narrow 'Transversely narrow, resembles a figure 8 in anterior view' Broad_with_keels 'Broad with keels, with further expansion laterally', 112 Mane /  Absent Present_in_males Present_in_males_and_exaggerated, 113 'Dentition: pigmentation' /  Absent Present, 114 'Coloration: contrast between nape and crown in males' /  Absent Present, 115 Body_size /  'Small taxa (<300 kg)' 'Large taxa (>300 kg)' ; 
	MATRIX
	Enaliarctos_emlongi       0000000000000000?00000000000000000000?0000000000000000000000000100000000100000000200000000000000000???????????????0
	Pteronarctos_goedertae    0000000010000000?011{0 2}0002000000002110?1010100010200000000000000100000000000?111002000000100001?00000?10??????0????0
	Proneotherium_repenningi  0010101110?0000??01200002000100102000?01111000100000101?00020001000010100010111010101000101011?0?000?0???0010?????0
	Neotherium_mirum          0010122000110000?01220000000100101101?01??1000100000200??1020001010010100011110?1011100010101100100?????0??101????0
	Imagotaria_downsi         10101220?0110000?0120?00000010?101001?01??00001000002001?1020001110010110201110010211000101132?0112???0101?101????1
	Odobenus_rosmarus         10101200221121???01300024202121111101??1210000110001200111132??000010012123?1???20430112?0?2521012?1100101010100001
	Allodesmus_kernensis      0000130000?10?12?01210204?1?000201210?01??11102021002001?1000001212000321301210040420100101252?010?101011100000???1
	Desmatophoca_oregonensis  0000120000?10002?01210200110000201010?010001002021002002?000000121200022031121004024000010101100111???01??????????1
	Eotaria_crypta            ????????????????????????????????????????????????????????????????0000001000???????0???????01013?0102???????????????0
	Eotaria_citrica_sp._nov.  ????????????????????????????????????????????????????????????????000??01200???????0???????01013?1102???????????????0
	Pithanotaria_starri       ?010?00??0??00(0 1)0?11120?0?0??0???12??4?0?111000????????0??00?000?000000120111111110220101101053?01101011001000?????0
	Thalassoleon_mexicanus    0010100001110201?11220000000011212102001111000102010100010002201000002100111110110220100001053?0120001110100001???1
	Thalassoleon_macnallyae   ?0??1?????????02??12???0?0??0????2114?0??????0110011211??0000000000010120111??10?02???00001053?0?220011101100?????0
	Thalassoleon_inouei       ?????????????????????????0000????????????????0100011211?1???????010?101201???????2???????01053?0122???????????????0
	Proterozetes_ulysses      1100122000110022?012200020000112120040111110001?2010201?11020100000000101111110?124????110125??1?2?1????1?????????1
	Callorhinus_gilmorei      ?????0????????00??1????????????????14????????001????????????????00000012011??????0320100021123?0122101110?1?2?????0
	Callorhinus_ursinus       0002100001111000?112210030000002021130011110001100112110100000000000101201011110104201010212231012?1011111002011110
	Zalophus_californianus    101010201011000??11220002000011212003011111000112011200011020110000110100101110012420102?212130012?1011111202021111
	Eumetopias_jubatus        111012201011012??11221000000011212002111111000112010201011020100000002101111110010420102?012530112?1011111102031101
	Otaria_byronia            10101110101101021113210242010212121021111110021020212010112202002111121001011100124201011212531012?1?11111202032101
	Arctocephalus_australis   00101020111100011012210021000112121140011110001010111000100002010011001001111110314201000112130012?1011111202001100
	Monachus_monachus         100013000210000??01212101010000201001?01111110303101300210020001002102100201310042240102?110110012011001012000?0000
	Erignathus_barbatus       110013000211100??01112101210000201000??1101110303100300200031??2002301321001100040240102?110110012?11000012000?0001
	Pelagiarctos_spp          ????????????????????????????????????????????????????????????????010???10?2???????0?0??????103110100???????????????0

;

END;
BEGIN LABELS;
	CHARGROUPLABEL Mandible COLOR = (RGB 0.70196078 0.94117647 1) ;
	CHARGROUPLABEL Lower_dentition COLOR = (RGB 0.83529412 1 0.83529412) ;


END;

BEGIN SETS;
	CHARPARTITION * UNTITLED  =  Mandible :  65 -  73, Lower_dentition :  90 -  99;

END;

BEGIN ASSUMPTIONS;
	TYPESET * UNTITLED   =  unord:  1 -  3 5 - 8\3 9 -  13 15 - 18\3 19 -  23 27 -  36 39 -  45 47 -  48 50 -  58 62 -  64 66 -  69 73 -  81 83 -  87 89 91 93 -  97 100 -  106 108 -  115, ord:  4 6 -  7 14 16 -  17 24 -  26 37 -  38 46 - 49\3 59 -  61 65 70 -  72 82 88 90 92 98 -  99 107;

END;

BEGIN MESQUITECHARMODELS;
	ProbModelSet * UNTITLED   =  'Mk1 (est.)':  1 -  115;
END;

Begin MESQUITE;
		MESQUITESCRIPTVERSION 2;
		TITLE AUTO;
		tell ProjectCoordinator;
		timeSaved 1484826398291;
		getEmployee #mesquite.minimal.ManageTaxa.ManageTaxa;
		tell It;
			setID 0 3831435469765883793;
		endTell;
		getEmployee #mesquite.charMatrices.ManageCharacters.ManageCharacters;
		tell It;
			setID 0 1368960186288744235;
			mqVersion 304;
			checksumv 0 3 3768646037 null  getNumChars 115 numChars 115 getNumTaxa 24 numTaxa 24   short true   bits 2305843009213694015   states 63   sumSquaresStatesOnly 25456.0 sumSquares 4.6116860184273992E18 longCompressibleToShort false usingShortMatrix true   NumFiles 1 NumMatrices 1;
			mqVersion;
		endTell;
		getWindow;
		tell It;
			suppress;
			setResourcesState false false 139;
			setPopoutState 400;
			setExplanationSize 0;
			setAnnotationSize 0;
			setFontIncAnnot 0;
			setFontIncExp 0;
			setSize 1440 750;
			setLocation 0 22;
			setFont SanSerif;
			setFontSize 10;
			getToolPalette;
			tell It;
			endTell;
			desuppress;
		endTell;
		getEmployee  #mesquite.charMatrices.BasicDataWindowCoord.BasicDataWindowCoord;
		tell It;
			showDataWindow #1368960186288744235 #mesquite.charMatrices.BasicDataWindowMaker.BasicDataWindowMaker;
			tell It;
				getWindow;
				tell It;
					setExplanationSize 50;
					setAnnotationSize 20;
					setFontIncAnnot 0;
					setFontIncExp 0;
					setSize 1301 658;
					setLocation 0 22;
					setFont SanSerif;
					setFontSize 10;
					getToolPalette;
					tell It;
						setTool mesquite.charMatrices.BasicDataWindowMaker.BasicDataWindow.ibeam;
					endTell;
					setActive;
					setTool mesquite.charMatrices.BasicDataWindowMaker.BasicDataWindow.ibeam;
					colorCells  #mesquite.charMatrices.NoColor.NoColor;
					colorRowNames  #mesquite.charMatrices.TaxonGroupColor.TaxonGroupColor;
					colorColumnNames  #mesquite.charMatrices.CharGroupColor.CharGroupColor;
					colorText  #mesquite.charMatrices.NoColor.NoColor;
					setBackground White;
					toggleShowNames off;
					toggleShowTaxonNames on;
					toggleTight off;
					toggleThinRows off;
					toggleShowChanges on;
					toggleSeparateLines off;
					toggleShowStates on;
					toggleAutoWCharNames on;
					toggleAutoTaxonNames off;
					toggleShowDefaultCharNames off;
					toggleConstrainCW on;
					toggleBirdsEye off;
					toggleShowPaleGrid off;
					toggleShowPaleCellColors off;
					toggleShowPaleExcluded off;
					togglePaleInapplicable on;
					toggleShowBoldCellText off;
					toggleAllowAutosize on;
					toggleColorsPanel off;
					toggleDiagonal on;
					setDiagonalHeight 80;
					toggleLinkedScrolling on;
					toggleScrollLinkedTables off;
				endTell;
				showWindow;
				getWindow;
				tell It;
					forceAutosize;
				endTell;
				getEmployee #mesquite.charMatrices.ColorByState.ColorByState;
				tell It;
					setStateLimit 9;
					toggleUniformMaximum on;
				endTell;
				getEmployee #mesquite.charMatrices.ColorCells.ColorCells;
				tell It;
					setColor Red;
					removeColor off;
				endTell;
				getEmployee #mesquite.categ.StateNamesEditor.StateNamesEditor;
				tell It;
					makeWindow;
					tell It;
						setExplanationSize 30;
						setAnnotationSize 20;
						setFontIncAnnot 0;
						setFontIncExp 0;
						setSize 1301 678;
						setLocation 0 22;
						setFont SanSerif;
						setFontSize 10;
						getToolPalette;
						tell It;
							setTool mesquite.categ.StateNamesEditor.StateNamesWindow.ibeam;
						endTell;
						rowsAreCharacters on;
						toggleConstrainChar on;
						toggleConstrainCharNum 3;
						togglePanel off;
						toggleSummaryPanel off;
					endTell;
					showWindow;
				endTell;
				getEmployee #mesquite.categ.StateNamesStrip.StateNamesStrip;
				tell It;
					showStrip off;
				endTell;
				getEmployee #mesquite.charMatrices.AnnotPanel.AnnotPanel;
				tell It;
					togglePanel off;
				endTell;
				getEmployee #mesquite.charMatrices.CharReferenceStrip.CharReferenceStrip;
				tell It;
					showStrip off;
				endTell;
				getEmployee #mesquite.charMatrices.QuickKeySelector.QuickKeySelector;
				tell It;
					autotabOff;
				endTell;
				getEmployee #mesquite.charMatrices.SelSummaryStrip.SelSummaryStrip;
				tell It;
					showStrip off;
				endTell;
				getEmployee #mesquite.categ.SmallStateNamesEditor.SmallStateNamesEditor;
				tell It;
					panelOpen true;
				endTell;
			endTell;
		endTell;
		getEmployee  #mesquite.charMatrices.ManageCharacters.ManageCharacters;
		tell It;
			showCharacters #1368960186288744235 #mesquite.lists.CharacterList.CharacterList;
			tell It;
				setData 0;
				getWindow;
				tell It;
					newAssistant  #mesquite.lists.DefaultCharOrder.DefaultCharOrder;
					newAssistant  #mesquite.lists.CharListInclusion.CharListInclusion;
					newAssistant  #mesquite.lists.CharListPartition.CharListPartition;
					newAssistant  #mesquite.parsimony.CharListParsModels.CharListParsModels;
					setExplanationSize 30;
					setAnnotationSize 20;
					setFontIncAnnot 0;
					setFontIncExp 0;
					setSize 1301 678;
					setLocation 0 22;
					setFont SanSerif;
					setFontSize 10;
					getToolPalette;
					tell It;
					endTell;
				endTell;
				showWindow;
				getEmployee #mesquite.lists.CharListAnnotPanel.CharListAnnotPanel;
				tell It;
					togglePanel off;
				endTell;
			endTell;
		endTell;
		endTell;
end;
